# Supplementary material for: Identification of Factors Affecting Self-Efficacy in Women with Spontaneous Pregnancy Loss
Source: Healthcare (Basel). 2023 Apr 25;11(9):1217. doi: 10.3390/healthcare11091217 (PMC10178273; doi:10.3390/healthcare11091217)
Supplement: Supplementary file 1 [file healthcare-11-01217-s001.zip]

Archive with 1 entries (1 files):
- healthcare-2262584-supplementary.pdf
